# Supplementary material for: Recent Developments in Targeting RAS Downstream Effectors for RAS-Driven Cancer Therapy
Source: Molecules. 2021 Dec 14;26(24):7561. doi: 10.3390/molecules26247561 (PMC8703923; doi:10.3390/molecules26247561)
Supplement: Supplementary file 1 [file molecules-26-07561-s001.zip]

Archive with 1 entries (1 files):
- molecules-1403063-supplementary.pdf
